# Supplementary material for: Effects of Spent Mushroom Substrate Treated with Plant Growth-Promoting Rhizobacteria on Blueberry Growth and Soil Quality
Source: Microorganisms. 2025 Apr 17;13(4):932. doi: 10.3390/microorganisms13040932 (PMC12029275; doi:10.3390/microorganisms13040932)
Supplement: Supplementary file 1 [file microorganisms-13-00932-s001.zip]

Archive with 1 entries (1 files):
- microorganisms-3541628-supplementary.pdf
